# Supplementary material for: Short-Term Effects of Low-Level Red-Light Therapy on Central Retinal Function: A Combined Pattern ERG and Photopic ERG Study
Source: Vision (Basel). 2026 May 8;10(2):26. doi: 10.3390/vision10020026 (PMC13214938; doi:10.3390/vision10020026)
Supplement: Supplementary file 1 [file vision-10-00026-s001.zip]

Archive with 1 entries (1 files):
- vision-4249562-supplementary.pdf
